# Supplementary material for: Vanilla beyond Vanilla planifolia and Vanilla × tahitensis: Taxonomy and Historical Notes, Reproductive Biology, and Metabolites
Source: Plants (Basel). 2022 Nov 30;11(23):3311. doi: 10.3390/plants11233311 (PMC9739750; doi:10.3390/plants11233311)
Supplement: Supplementary file 1 [file plants-11-03311-s001.zip]

Archive with 1 entries (1 files):
- plants-2013316-supplementary.pdf
